# Supplementary material for: Medial hinge fracture after closing wedge high tibial osteotomy: Proposing a new classification and risk factor analysis of a neglected complication
Source: Knee Surg Sports Traumatol Arthrosc. 2025 Dec 8;34(3):1014–23. doi: 10.1002/ksa.70224 (PMC12948340; doi:10.1002/ksa.70224)
Supplement: Supplementary file 1 — Appendix ‐ fractures. [file KSA-34-1014-s001.zip]

Archive with 7 entries (7 files):
- fig 10.tif
- fig 11.tif
- fig 7.tif
- fig 8.tif
- fig 9.tif
- fig 5.tif
- legend figures appendix.docx
