# Supplementary material for: Medial hinge fracture after closing wedge high tibial osteotomy: Proposing a new classification and risk factor analysis of a neglected complication
Source: Knee Surg Sports Traumatol Arthrosc. 2025 Dec 8;34(3):1014–23. doi: 10.1002/ksa.70224 (PMC12948340; doi:10.1002/ksa.70224)
Supplement: Supplementary file 2 — Appendix ‐Measures. [file KSA-34-1014-s002.zip]

Archive with 6 entries (6 files):
- fig 1.tif
- fig 2.tif
- fig 3.tif
- fig 4.tif
- fig 6.tif
- legend figures appendix.docx
